# Supplementary material for: Genetic changes during a laboratory adaptive evolution process that allowed fast growth in glucose to an Escherichia coli strain lacking the major glucose transport system
Source: BMC Genomics. 2012 Aug 10;13:385. doi: 10.1186/1471-2164-13-385 (PMC3469383; doi:10.1186/1471-2164-13-385)
Supplement: Additional file 1Additional file 1 — Table S1. Mutations in coding regions detected by Roche NimbleGen Inc. This table includes the data provided by Roche NimbleGen Inc. (RN) for the whole genome sequence analysis of the evolved PB12 strain. Section A lists 26 (21+5) non-synonymous point mutations in structural genes that accordingly to RN changed the coding regions of these genes. In fact only in 21 of these genes detected also by Winter Genomics Inc (WG), the mutations occurred (Table 1A). Section B presents the list of the 12 genes included in a large deletion in this strain. This list also includes the genes deleted in the parental PB11 strain, for the construction of this derivative lacking PTS (Figure 2). The table also includes (Section C), the list of the 20 genes in which synonymous point mutations occurred accordingly to RN. Those 16 in common with WG are in bold letters. [file 1471-2164-13-385-S1.xls]

## Sheet: Mutations detected by RN
Table S1. Mutations in coding genes detected by Roche NimbleGen Inc.
		Section A
gen identifier	gen name	description	Mutations
			JM101	g	PB12	position nt	Pos/change
b0219	yafV	predicted C-N hydrolase family amidase, NAD(P)-binding (ecocyc)	CGC		CaC	452	151 R-H
		Amidase/nitrilase superfamily, function unknown (ecogenee)
b0253	ykfA	CP4-6 prophage; predicted GTP-binding protein (ecocyc)	GCT		Ggc	581 582	194 A-G
		Putative GTP-binding protein, function unknown, CP4-6; putative prophage remnant (ecogene)	TCG		Tgt	587 588	196 S-C
b0270	yagG	Uncharacterized member of the GPH family of galactose-pentose-hexuronide transporters.	CCG		gtG	1234 1235	412 P-V
		it may function as a proton or other ion-driven sugar uptake system (ecocyc).
		Putative sugar symporter, function unknown, CP4-6; putative prophage remnant (ecogene)
b0280	yagN	CP4-6 prophage; predicted protein (ecocyc)	AGT		gGT	325	109 S-G
		Function unknown, CP4-6 putative prophage remnant (ecogene)
b0449	mdlB	predicted multidrug transporter subunit of ABC superfamily: ATP-binding component (ecocyc)	CTG		gTG	535	179 L-V
		Multidrug resistance-like protein, ABC family; no overexpression resistances found (ecogene)
b0611	rna	MONOMER RNase I, cleaves phosphodiester bond	GCC		aCC	268	90 A-T
		between any two nucleotides (ecocyc)
		RNase I, periplasmic; endoribonuclease; RNase A; RNase M (ecogenee)
b0726	sucA	MONOMER subunit of E1(0) component of 2-oxoglutarate dehydrogenase (ecocyc)	GAT		GA a	372	124 D-E
		2-oxoglutarate dehydrogenase, E1 component; yields succinyl-CoA and CO(2) (ecogenee)
b0984	gfcD	Putative lipoprotein (ecocyc)	GTA		cTA	916	306 V-L
		Required for formation of the O-antigen capsule; silenced by IS1D insertion in promoter region (ecogene)
b1198	dhaM	Dihydroxyacetone kinase subunit M , subunit of dihydroxyacetone kinase (ecocyc)	TGg		TGa	1038	346 W-stop
		Multidomain dihydroxyacetone-specific PTS protein; phosphoryl donor for
		dihydroxyacetone kinase; DhaK(2):DhaL:DhaM(2) complex (ecogene)
b1234	rssA	MONOMER hypothetical protein (ecocyc)	CGC		CaC	773	258 R-H
		Two-component response regulator, affecting RpoS-dependent proteins (ecogenee)
b1547	ydfN	Qin prophage; predicted side tail fibre assembly protein (ecocyc)	ACT		gCT	343	115 T-A
		Function unknown, Qin prophage (ecogene)
b1697	ydiQ	MONOMER putative subunit of YdiQ-YdiR flavoprotein (ecocyc)	GTG		GcG	218	73 V-A
		Function unknown (ecogenee)
b1737	chbC	MONOMER ChbC (Ecocyc)	GCG		GtG	347	116 A-V
		PTS Enzyme IIC(Chb) for N,N'-diacetylchitobiose utilization (ecogene)
b2240	glpT	GlpT glycerol-3-P MFS transporter (ecocyc)	CCG		CtG	416	139 P-L
		sn-Glycerol-3-phosphate permease; fosfomycin sensitivity (ecogene)
b2257	arnT	MONOMER 4-amino-4-deoxy-L-arabinose (L-Ara4N) transferase (ecocyc)	TAC		TgC	1193	398 Y-C
		4-amino-4-deoxy-L-arabinose(Ara4N):Lipid A transferase;
		modifies lipid A phosphates with aminoarabinose and confers
		resistance to polymyxin B and cationic antimicrobial peptides;
		glycolipid donor is undecaprenyl phosphate-alpha-L-Ara4N (ecogene)
		sulfate starvation-inducible protein SSI5; cysteine desulfhydrase (ecogene)
b2380	ypdA	predicted sensory kinase in two-component system with YpdB (ecocyc)	GCG		tCC	598	200 A-S
		Putative sensor kinase, function unknown (ecogene)
b2786	barA	MONOMER BarA (ecocyc)	TTC		cTC	1096	366 F-L
		Sensor histidine protein kinase, pleiotropic; controls the expresion of csrB/C sRNAs;
		works in concert with UvrY response regulator (ecogene)
b3067	rpoD	RNA polymerase, sigma 70 (sigma D) factor , subunit of RNA polymerase sigma 70 (ecocyc)	GTT		aTT	1744	582 V-I
		RNA polymerase subunit, sigma 70, initiates transcription; housekeeping sigma (ecogene)
b3210	arcB	ArcB sensory histidine kinase (ecocyc)	TAC		TgC	212	71 Y-C
		Tripartite sensor/histidine protein kinase; repression of aerobic genes and activationof some
		anerobic genes under anaerobic growth conditions; phosphorylates response regulator protein
		(ArcA); has respones regulator and second transmitter domains (ecogene)
b3540	dppF	DppF , subunit of dipeptide ABC transporter (ecocyc)	CAC		CgC	680	227 H-R
		Dipeptide/heme transport, ATP-binding protein; also transports 5-aminolevulinic acid (ecogene)
b3691	dgoT	galactonate MFS transporter (ecocyc)	GAT		GgT	653	218 D-G
		Galactonate transporter (ecogene)
b3784	rfe	undecaprenyl-phosphate α-N-acetylglucosaminyl transferase	GCC		aCC	238	80 A-T
		UDP-GlcNAc:undecaprenylphosphate GlcNAc-1-P transferase;
		ECA and O-antigen synthesis, tunicamycin sensitivity (ecogene)
b3895	fdhD	Affects formate dehydrogenase-N (ecocyc)	AGT		gGT	652	218 S-G
		Required for formate dehydrogenase activity; probable cytoplasmic protein (ecogene)
b4067	actP	YjcG SSS transporter (ecocyc)	GTA		GcA	731	244 V-A
		Acetate permease (ecogene)
b4320	fimH	minor fimbrial subunit, D-mannose specific adhesin , subunit of fimbrial complex (ecocyc)	ACT		gCT	535	179 T-A
		Minor type 1 fimbrial subunit; membrane-specific adhesin;
		mediates mannose-binding to host surfaces (ecogene)
b4377	yjjU	Putative transcriptional regulator (ecocyc)	ACT		gCT	338	179 T-A
		Function unknown (ecogenee)
		Section B
gen identifier	gen name	description	Mutations
			JM101	g	PB12	position nt	Pos/change
b2415	ptsH	MONOMER HPr (ecocyc)
		PTS system histidine phosphocarrier protein Hpr; phosphohistidinoprotein-hexose phosphotransferase
b2416	ptsI	MONOMER PTS enzyme I (ecocyc)
		Phosphotransferase system enzyme I (ecogene)
b2417	crr	MONOMER Crr (ecocyc)
		PTS Enzyme IIAGlc, phosphocarrier for glucose transport; negative control of rpoS (ecogene)
b2418	pdxK	MONOMER PdxK (ecocyc)
		B6-vitamer kinase; pyridoxine (PN)/pyridoxal (PL)/pyridoxamine (PM) kinase (ecogene)
b2829	ptsP	PTS system, enzyme I, transcriptional regulator (Ecocyc)
		PTS PEP-protein phosphotransferase Enzyme I (Ntr) (ecogene)
b2830	rppH	RNA pyrophosphohydrolase (ecocyc)
		RNA pyrophosphohydrolase, destabilizes primary transcripts (ecogene)
b4610	ygdT	hypothetical protein (ecocyc)
		Not found (ecogene)
b2831	mutH	Subunit of MutHLS complex, methyl-directed mismatch repair (ecocyc)
		Methyl-directed mismatch repair (ecogene)
b2832	ygdQ	Monomer putative transport protein (ecocyc)
		Function unknown (ecogene)
b2833	ygdR	Monomer predicted protein (ecocyc)
		Novel verified lipoprotein, function unknown (ecogene)
b2824	tas	Monomer putative NAD(P)-linked reductase
		that acts in starvation-associated mutation (ecocyc)
		Suppresses tyrosine requirement of tyrA14 O6 strain; probable aldo-keto reductase,
		NADP(H)-dependent (ecogene)
b2835	lplT	Monomer lysophospholipid transporter (ecocyc)
		Lysophospholipid transporter (ecogene)
b2836	aas	Monomer 2-acylglycerophosphoethanolamine acyltransferase
		/ acyl-ACP synthetase (ecocyc)
		Acyl-ACP synthase; 2-acylglycerophosphoethanolamine acyltransferase
		salvage pathway for reacylation; inner membrane; bifunctional for turnover/incorporation (ecogene)
b4444	omrA	OmpR-regulated sRNA A (ecocyc)
		OmpR-regulated sRNA (ecogene)
b4445	omrB	OmpR-regulated sRNA B (ecocyc)
		OmpR-regulated sRNA (ecogene)
b2837	galR	GalR transcriptional dual regulator (ecocyc)
		Repressor of galETK operon (ecogene)
		Section C
gen identifier	gen name	description	Mutations
			JM101	g	PB12	position nt	Pos/change
b0010	yaaH	Conserved integral inner membrane protein predicted to be associated with transport of acetate (ecocyc)	GGC		GGt	138	46 G-G
		Function unknown (ecogene)
b0497	rhsD	RhsD protein in rhs element (ecocyc)	GAG		GAa	1920	640 E-E
		Function unknown, encoded within RhsD repeat; hotspot for chromosomal duplication formation (ecogene)
b0752	zitB	MONOMER ZitB zinc CDF transporter (ecocyc)	AAG		AAa	750	250 K-K
		Zn(II) efflux transporter; zinc-inducible (ecogenee)
b0761	pgl	Products: 6-phosphogluconolactonase (ecocyc)	GGC		GGt	531	177 G-G
		6-phosphogluconolactonase, pentose phosphate shunt (ecogene)
b0927	moeA	molybdopterin biosynthesis (ecocyc)	CAG		CAa	570	190 Q-Q
		Molybdopterin (MPT) synthesis; incorporation of molybdenum into MPT; chlorate resistance (ecogene)
b1491	yddW	MONOMER conserved protein, glycosyltransferase domain	CAA		CAg	150	50 Q-Q
		Novel verified lipoprotein, function unknown; related to glycosyl hydrolases (ecogenee)
b1547	ydfN	Qin prophage; predicted side tail fibre assembly protein (ecocyc)	GCA		GCt	360	120 A-A
		Function unknown, Qin prophage (ecogene)
b1580	rspB	MONOMER predicted oxidoreductase, Zn-dependent and NAD(P)-binding (ecocyc)	GCC		GCt	507	169 A-A
		Function unknown, transcribed with rspA, starvation induced (ecogenee)
b1649	nemR	MONOMER predicted DNA-binding transcriptional regulator (ecocyc)	CCG		CCA	123	41 P-P
		Putative transcriptional repressor, function unknown (ecogenee)
b1734	chbF	MONOMER diacetylchitobiose-6-phosphate hydrolase (ecocyc)	CTG		CTa	1308	436 L-L
		N,N'-diacetylchitobiose utilization, phospho-chitobiase;
		can hydrolyze a variety of phospho-beta-glucosides (ecogenee)
b1737	chbC	MONOMER ChbC (Ecocyc)	GTA		GTg	33	11 V-V
		PTS Enzyme IIC(Chb) for N,N'-diacetylchitobiose utilization (ecogenee)
b2219	atoS	MONOMER AtoS	GAA		GAg	975	325 E-E
		Transcriptional histidine protein kinase regulator of atoDAEB; membrane sensor;
		AtoC is the two-component cognate response regulator; induced by acetoacetate (ecogenee)
b3199	lptC	Monomer LptC LptA/LptB/LptC ABC transporter (ecocyc)	ACG		ACa	393	131 T-T
		Function unknown; depletion results in rifampicin/bile salts sensitivity,
		indicative of an outer membrane integrity defect (ecogene)
b4166	yjeS	Predicted Fe-S electron transport protein (ecocyc)	ATT		ATc	36	28 I-I
		Putative electron transport protein, iron-sulfur center (ecogene)
b4174	hflK	MONOMER regulator of FtsH protease (ecocyc)	AGC		AGt	345	115 S-S
		Membrane bound protease complex with FtsH and HflC; regulates lysogeny; non-essential (ecogene)
b4249	yjgI	Predicted oxidoreductase with NAD(P)-binding Rossmann-fold domain (ecocyc)	GTC		GTt	261	87 V-V
		Putative oxidoreductase, function unknown (ecogenee)
b4305	sgcX	KpLe2 phage-like element; predicted endoglucanase with Zn-dependent exopeptidase domain (ecocyc)	ACA		ACg	912	304 T-T
		Peptidase homolog, function unknown (ecogene)
b4310	nanM	Conserved protein (ecocyc)	GCT		GCc	762	224 A-A
		N-acetylneuraminic acid mutarotase (ecogene)
b4472	yhpD	conserved membrane protein, predicted transporter (ecocyc)	GCA		GCt	1041	347 A-A
		Function unknown (ecocyc)
b4504	ykfH	Predicted protein (ecocyc)	AGG		cGG	22	8 R-R
		Function unknown, CP4-6 putative prophage remnant (ecogene)
