# Supplementary material for: Genetic changes during a laboratory adaptive evolution process that allowed fast growth in glucose to an Escherichia coli strain lacking the major glucose transport system
Source: BMC Genomics. 2012 Aug 10;13:385. doi: 10.1186/1471-2164-13-385 (PMC3469383; doi:10.1186/1471-2164-13-385)
Supplement: Additional file 2 — Table S2. Mutations in coding regions detected by Winter Genomics Inc. This table lists the data provided by Winter Genomics Inc. (WG) obtained for the whole genome sequence of the PB12 strain in comparison to the parental strains JM101 and PB11. Importantly, PB11 strain was sequenced by WG and the same nucleotide sequences as in the parental strain JM101 were determined (data not shown). Therefore all the point mutations detected in PB12 by RN and WG appeared during the laboratory evolution process. Section A includes a list of 27 genes (21+6) in which, accordingly to this company non-synonymous point mutations occurred changing the coding regions in structural genes. 21 of these genes were also detected by RN (Table 1A). The table also includes (Section B) the list of 18 genes in which synonymous mutations also occurred, accordingly to WG. Those 16 in common with RN are in bold letters. [file 1471-2164-13-385-S2.xls]

## Sheet: Mutations detected by WG
Table S2. Mutations in coding regions detected by Winter Genomics Inc.
Section A
gen identifier	gen name	description	Mutations
			JM101 and PB11	Support	g	PB12	Support	position nt	Pos/change
b4067	actP	YjcG SSS transporter (ecocyc)	GTA	1		GcA	1	731	244 V-A
		Acetate permease (ecogene)
b3210	arcB	ArcB sensory histidine kinase (ecocyc)	TAC	1		TgC	1	212	71 Y-C
		Tripartite sensor/histidine protein kinase; repression of aerobic genes and activationof some
		anerobic genes under anaerobic growth conditions; phosphorylates response regulator protein
		(ArcA); has respones regulator and second transmitter domains (ecogene)
b2257	arnT	MONOMER 4-amino-4-deoxy-L-arabinose (L-Ara4N) transferase (ecocyc)	TAC	0.996		TgC	1	1193	398 Y-C
		4-amino-4-deoxy-L-arabinose(Ara4N):Lipid A transferase;
		modifies lipid A phosphates with aminoarabinose and confers
		resistance to polymyxin B and cationic antimicrobial peptides;
		glycolipid donor is undecaprenyl phosphate-alpha-L-Ara4N (ecogene)
		sulfate starvation-inducible protein SSI5; cysteine desulfhydrase (ecogene)
b2786	barA	MONOMER BarA (ecocyc)	TTC	1		cTC	1	1096	366 F-L
		Sensor histidine protein kinase, pleiotropic; controls the expresion of csrB/C sRNAs;
		works in concert with UvrY response regulator (ecogene)
No assigned	C0362	C0362 is a small RNA of approximately 385 nt in length (ecocyc)	C	0.656		t	0.8	34	No translate
		Not found (ecogene)
b1737	chbC	MONOMER ChbC (Ecocyc)	GCG	0.993		GtG	1	347	116 A-V
		PTS Enzyme IIC(Chb) for N,N'-diacetylchitobiose utilization (ecogene)
b1038	csgF	Curli assembly component (CsgF)	AAC	1		AgC	1	89	30 N-S
		Curlin sigma S-dependent growth (ecogene)
b3691	dgoT	Galactonate MFS transporter (ecocyc)	GAT	0.992		GgT	1	653	218 D-G
		Galactonate transporter (ecogene)
b1198	dhaM	Dihydroxyacetone kinase subunit M , subunit of dihydroxyacetone kinase (ecocyc)	TGg	0.997		TGa	1	1038	346 W-stop
		Multidomain dihydroxyacetone-specific PTS protein; phosphoryl donor for
		dihydroxyacetone kinase; DhaK(2):DhaL:DhaM(2) complex (ecogene)
b3540	dppF	DppF , subunit of dipeptide ABC transporter (ecocyc)	CAC	1		CgC	1	680	227 H-R
		Dipeptide/heme transport, ATP-binding protein; also transports 5-aminolevulinic acid (ecogene)
b3895	fdhD	Affects formate dehydrogenase-N (ecocyc)	AGT	1		gGT	1	652	218 S-G
		Required for formate dehydrogenase activity; probable cytoplasmic protein (ecogene)
b4320	fimH	Minor fimbrial subunit, D-mannose specific adhesin , subunit of fimbrial complex (ecocyc)	ACT	1		gCT	0.992	535	179 T-A
		Minor type 1 fimbrial subunit; membrane-specific adhesin;
		mediates mannose-binding to host surfaces (ecogene)
b0890	ftsK	Essential cell division protein FtsK (ecocyc)	CAG	0.78		CcG	0.865	2249	750 Q-P
		Filamentation, temperature sensitive (ecogene)
b0984	gfcD	Putative lipoprotein (ecocyc)	GTA	0.997		cTA	1	916	306 V-L
		Required for formation of the O-antigen capsule; silenced by IS1D insertion in promoter region (ecogene)
b2240	glpT	GlpT glycerol-3-P MFS transporter (ecocyc)	CCG	1		CtG	0.99	416	139 P-L
		sn-Glycerol-3-phosphate permease; fosfomycin sensitivity (ecogene)
b3784	rfe	undecaprenyl-phosphate α-N-acetylglucosaminyl transferase	GCC	0.996		aCC	0.982	238	80 A-T
		UDP-GlcNAc:undecaprenylphosphate GlcNAc-1-P transferase;
		ECA and O-antigen synthesis, tunicamycin sensitivity (ecogene)
b0611	rna	MONOMER RNase I, cleaves phosphodiester bond	GCC	1		aCC	1	268	90 A-T
		between any two nucleotides (ecocyc)
		RNase I, periplasmic; endoribonuclease; RNase A; RNase M (ecogenee)
b3067	rpoD	RNA polymerase, sigma 70 (sigma D) factor , subunit of RNA polymerase sigma 70 (ecocyc)	GTT	1		aTT	1	1744	582 V-I
		RNA polymerase subunit, sigma 70, initiates transcription; housekeeping sigma (ecogene)
b1234	rssA	MONOMER hypothetical protein (ecocyc)	CGC	1		CaC	1	773	258 R-H
		Two-component response regulator, affecting RpoS-dependent proteins (ecogenee)
b1629	rsxC	Member of SoxR-reducing complex (ecocyc)	CAG	0.976		CcG	1	2012	671 Q-P
		Electron transport complex protein required for the reduction of SoxR;
		predicted membrane-associated NADH oxidoreductase (ecogene)
b1157	stfE	e14 prophage; predicted side tail fiber protein fragment (ecocyc)	GTT	0.89		cTT	0.885	37	13 V-L
		C-terminal Stf variable cassette, e14 prophage, pseudogene;
		alternate virion-host specificity protein; Tail Collar domain (ecogene)
b0726	sucA	MONOMER subunit of E1(0) component of 2-oxoglutarate dehydrogenase (ecocyc)	GAT			GAa		372	124 D-E
		2-oxoglutarate dehydrogenase, E1 component; yields succinyl-CoA and CO(2) (ecogenee)
b0219	yafV	Predicted C-N hydrolase family amidase, NAD(P)-binding (ecocyc)	CGC	1		CaC	1	452	151 R-H
		Amidase/nitrilase superfamily, function unknown (ecogenee)
b1697	ydiQ	MONOMER putative subunit of YdiQ-YdiR flavoprotein (ecocyc)	GTG	0.99		GcG	1	218	73 V-A
		Function unknown (ecogenee)
b4377	yjjU	Putative transcriptional regulator (ecocyc)	ACT	0.994		gCT	1	338	179 T-A
		Function unknown (ecogenee)
b2380	ypdA	predicted sensory kinase in two-component system with YpdB (ecocyc)	GCG	1		tCC	1	598	200 A-S
		Putative sensor kinase, function unknown (ecogene)
b4485	ytfR	Putative ATP-binding component of a galactose ABC transporter (ecocyc)	GTC	0.997		GcC	0.367	602	201 V-A
		Predicted ABC transporter ATP-binding protein;
		Part of a predicted ABC transporter YtfQRT-YjfF probably specific for galactofuranse transport (ecogene)
Section B
gen identifier	gen name	description	Mutations
			JM101 and PB11	Support	g	PB12	Support	position nt	Pos/change
b2697	alaS	Alanyl-tRNA synthetase and DNA-binding transcriptional repressor (ecocyc)	GGC	1		GGg	1	588	196 G-G
		Alanine--tRNA ligase (ecogene)
b0742	ybgF	Predicted periplasmic protein (ecocyc)	CGT	1		CGc	1	222	74 R-R
		TolA-binding protein, periplasmic, function unknown;
		TPR domain; trimeric; last gene in tolB-pal operon;
		secAB-dependent cleavage/secretion; no phenotype of kan insertion (ecogene)
b2219	atoS	MONOMER AtoS	GAA	0.997		GAg	1	975	325 E-E
		Transcriptional histidine protein kinase regulator of atoDAEB; membrane sensor;
		AtoC is the two-component cognate response regulator; induced by acetoacetate (ecogenee)
b1734	chbF	MONOMER diacetylchitobiose-6-phosphate hydrolase (ecocyc)	CTG	0.997		CTa	0.991	1308	436 L-L
		N,N'-diacetylchitobiose utilization, phospho-chitobiase;
		can hydrolyze a variety of phospho-beta-glucosides (ecogenee)
b1737	chbC	MONOMER ChbC (Ecocyc)	GTA	1		GTg	1	33	11 V-V
		PTS Enzyme IIC(Chb) for N,N'-diacetylchitobiose utilization (ecogenee)
b4174	hflK	MONOMER regulator of FtsH protease (ecocyc)	AGC	0.997		AGt	1	345	115 S-S
		Membrane bound protease complex with FtsH and HflC; regulates lysogeny; non-essential (ecogene)
b0927	moeA	molybdopterin biosynthesis (ecocyc)	CAG	0.631		CAa	1	570	190 Q-Q
		Molybdopterin (MPT) synthesis; incorporation of molybdenum into MPT; chlorate resistance (ecogene)
b4310	nanM	Conserved protein (ecocyc)	GCT	0.996		GCc	1	762	224 A-A
		N-acetylneuraminic acid mutarotase (ecogene)
b0761	pgl	Products: 6-phosphogluconolactonase (ecocyc)	GGC	1		GGt	0.992	531	177 G-G
		6-phosphogluconolactonase, pentose phosphate shunt (ecogene)
b1580	rspB	MONOMER predicted oxidoreductase, Zn-dependent and NAD(P)-binding (ecocyc)	GCC	0.993		GCt	1	507	169 A-A
		Function unknown, transcribed with rspA, starvation induced (ecogenee)
b4305	sgcX	KpLe2 phage-like element; predicted endoglucanase with Zn-dependent exopeptidase domain (ecocyc)	ACA	0.994		ACg	1	912	304 T-T
		Peptidase homolog, function unknown (ecogene)
b0010	yaaH	Conserved integral inner membrane protein predicted to be associated with transport of acetate (ecocyc)	GGC	0.996		GGt	0.99	138	46 G-G
		Function unknown (ecogene)
b1491	yddW	MONOMER conserved protein, glycosyltransferase domain	CAA	0.997		CAg	1	150	50 Q-Q
		Novel verified lipoprotein, function unknown; related to glycosyl hydrolases (ecogenee)
b4166	yjeS	Predicted Fe-S electron transport protein (ecocyc)	ATT	1		ATc	1	36	28 I-I
		Putative electron transport protein, iron-sulfur center (ecogene)
b4249	yjgI	Predicted oxidoreductase with NAD(P)-binding Rossmann-fold domain (ecocyc)	GTC	0.362		GTt	1	261	87 V-V
		Putative oxidoreductase, function unknown (ecogenee)
b0752	zitB	MONOMER ZitB zinc CDF transporter (ecocyc)	AAG	0.997		AAa	0.993	750	250 K-K
		Zn(II) efflux transporter; zinc-inducible (ecogenee)
b1649	nemR	MONOMER predicted DNA-binding transcriptional regulator (ecocyc)	CCG	0.993		CCA	1	123	41 P-P
		Putative transcriptional repressor, function unknown (ecogenee)
b3199	lptC	Monomer LptC LptA/LptB/LptC ABC transporter (ecocyc)	ACG	0.997		ACa	1	393	131 T-T
		Function unknown; depletion results in rifampicin/bile salts sensitivity,
		indicative of an outer membrane integrity defect (ecogene)
