# Supplementary material for: Genetic changes during a laboratory adaptive evolution process that allowed fast growth in glucose to an Escherichia coli strain lacking the major glucose transport system
Source: BMC Genomics. 2012 Aug 10;13:385. doi: 10.1186/1471-2164-13-385 (PMC3469383; doi:10.1186/1471-2164-13-385)
Supplement: Additional file 4 — Table S3. Oligonucleotides employed in this study. This table lists the oligonucleotides utilized in this work. Section A shows the oligonucleotides used for DNA sequencing with the Sanger method, including those for the confirmation of the deletion that occurred in the PB12 strain (Figures 2, 3 and 4), the reported mutations provided by RN and WG (Table 1 and Tables S1 and S2 in Additional file 1 and Additional file 2) and the ones employed for gene disruption confirmation. Section B lists the oligos utilized for gene disruption with the Datsenko-Wanner methodology [46]. Section C lists the oligonucleotides utilized for RT-qPCR analysis not previously reported. The sequences of the oligos utilized for the remaining genes listed in Table 3, have been previously published [9-11] (see Materials and Methods). [file 1471-2164-13-385-S4.xls]

## Sheet: Oligonucleotides
	Table S4
	Oligonucleotides employed in this study
	Gene	Oligonucleotide	Sequence (5’— 3’)
	A. Oligonucleotides used for DNA sequencing with the Sanger method, and some of them for gene disruptions and deletions confirmations
	actP	actPa	CCT CCG GCT ATG ACG GCT TA
		actPb	GCA ACC ACC GCG AGG ATA GT
	arcA	arcAa	CCA CGA CCA AGC TAA TGA TG
		arcAb	ACA ACG GAC GAT GAG TTA CG
	arcB	arcBa	CAT CCG CTC AGA ATT ACG CCA A
		arcBb	CAT ACG CCA CCG GAA GTG ATC TA
		arcBc	GCA AGG AAG CTG GTG AAA TCA AC
		arcBd	GGT CCA GCT TGA TAA TCA ACC G
	barA	barAa	AAT CCG GGG ATA AAT AGC GT
		barAb	GCA AAA TAG CCT GTT GTG CT
		barAc	TGT CGC TGG CTG CTT ATC AC
		barAd	CAG GCT TGT AGC GCA ACA AC
	C0362	C0362a	CCA CGC CAT CCT GAT CCA TA
		C0362b	GCG ATT ACG CCG TCT GGT TA
	chbC	chbCa	ATT CGC CTC GAC GCC TCA AC
		chbCb	GCC GCT TCG ACG GAA CCA TA
	csgF	csgFa	TCG TCG CCA GAT AAA TCA GG
		csgFb	CGG TTA AGC ATC CGC TCA GT
	dgoT	dgoTa	CGT AGG TTC TCG CGT GAC TT
		dgoTb	CAG CGC CAT CAG GCA CAT AA
	dppF	dppFa	CAG ATG TCG CGC TGA AGA AC
		dppFb	CTG GCT GAT TCT GCT GTA CG
	ftsK	ftsKa	AAC GTA TCC GCG TGC CAA CT
		ftsKb	CCG GTG CCA GGT TCA ATT CA
	galR	galRa	GTG GTC TGC ACG ACG ACT CT
		galRb	GGT AGC GCA GTC TGG CGT AT
	mdlB	mdlBa	GAT GCA GCA CGG ACA TAT CG
		mdlBb	CGC ACT ATG ACA GTG CAC AG
	ptsP	ptsPa	GGT CAG ACA GGT GGT GTC AT
		ptsPb	GAT ACA GCG GAT CGG CCA TA
	rna	rna-a	CGC CAT GTG GAA CTA ATA CG
		rna-b	GTT GCT CCA GCA GAA TAT CG
	rpoD	rpoDa	ACC TAC GCA ACC TGG TGG AT
		rpoDb	TCC AAC GGT GCA AGC CAA TG
	rpoS	rpoSa	TAA CGG AAC CAG TTC AAC ACG CT
		rpoSb	ACG GTC TGA AAA CCT GGA CAG TGT
	rppH	rppHa	AAC TCT GCA CAT AAC TGT G
		rppHb	ATT GGC GTG ACT TAA CCT C
	rssA	rssAa	CCA TTC AGT ATG CGC AAA TCC GGC C
		rssAb	GCA GTT TAA GCC CGT TCA TTC GTG GC
	rsxC	rsxCa	CGA CGC ACT GCA TCT CGT TG
		rsxCb	CAC AGT TGC GCT GCG ATT CC
	stfE	stfEa	CGC GTA CAT AGC CAA TAA GC
		stfEb	GAA CGG CAG ATT GCA TAA CC
	sucA	sucAa	GTC GCA TCA GGC AAC CAG TG
		sucAb	GGT GGC ATC GGC TAC GGA TT
	yagG	yagGa	TTC GGC ACA CTA CAT AAG GG
		yagGb	GGT TGA AGC CGG TGA GTA TC
	yagN	yagNa	CCG TCG TCC GTT AGA TCT GT
		yagNb	CCA GTA ATG GCG GCC ATT GA
	ydfN	ydfNa	CGC GCT GGA TGA ACT GAT AC
		ydfNb	CAT TAG TTC CGG CCA GCA GA
	yjjU	yjjUa	GGC GCA GCT AAA ATT GTC TTT G
		yjjUb	CCA GGA TGC AAG CCC AAT GCG GC
	ykfA	ykfAa	CTC AAG CGC AGA GGA TTG AA
		ykfAb	AGA CGG GTC ATA AGC AGA CT
	ypdA	ypdAa	ACG ATG GTG GCT GTT TTG AA
		ypdAb	TTT GCA GCA TCC CGG TAA TA
	ytfR	ytfRa	GAA GCC TGA TGC GAC GCT TA
		ytfRb	GAC CAG CAG CAC CAG CAA TA
	B. Oligonucleotides used for gene disruption with the Datsenko-Wanner method [46].
	arcA	arcA-cm1 (Fw)	GCA GCA TGC ATC AGG CAG GTC AGG GAC TTT TGT ACT TCC TGT TTC GAT TTG TGT AGG CTG GAG CTG CTT C
		arcA-cm2 (Rv)	GAC GGT GGT AAA GCC GAT TAA TCT TCC AGA TCA CCG CAG AAG CGA TAA CCC ATA TGA ATA TCC TCC TTA G
	barA	barA-cm1 (Fw)	GAG TCG AGG TCG TTG ACT GAA ACG GTT ATG ATC TGA CGC GTC GTC GTG CGG TGT AGG CTG GAG CTG CTT C
		barA-cm2 (Rv)	CCG GAT AAG GCG TTA ACG CCG CAT CCG GCA TAA ACA CAG GCA CTT TGT CAC ATA TGA ATA TCC TCC TTA G
	rna	rna-cm1 (Fw)	ATG ATT TAA TAG ATA GTA TTC AGT GTA TGT ATG AGT TCC ACA CCC ATT ATG TGT AGG CTG GAG CTG CTT C
		rna-cm2 (Rv)	ATT TGC GTC ACA TTC AGG GAA TTC CTC AAT GCA GCG CAT TAT GTA TAA ATC ATA TGA ATA TCC TCC TTA G
	rppH	rppH-cm1 (Fw)	TAT CCA CCC CTT CCT CTG TTT ATA ACT CTG CAC ATA ACT GTG AGT TAT TCG TGT AGG CTG GAG CTG CTT C
		rppH-cm2 (Rv)	AAC CAG TTA CGC GTT GAA GCA AGG ATT CGA ACG TCT TTG CGG CTT AAT CCC ATA TGA ATA TCC TCC TTA G
	rssA	rssA-cm1 (Fw)	TGC GCT AAA AAA AGT GGG TAT TGA AAT TGA TAT CGT TGC AGG ATG TTG TGT AGG CTG GAG CTG CTT C
		rssA-cm2 (Rv)	AGC GTG CGC GCG ATG GAA ATC AAG CGT AGA TAT TTG CGG GCA AAC AGG TTC ATA TGA ATA TCC TCC TTA G
	yjjU	yjjU-cm1 (Fw)	GAA AAT TTT ATC CAA AGC CAG TCC AGC GGA CTG GCT TTT GCG GTT TTA GCG TGT AGG CTG GAG CTG CTT C
		yjjU-cm2 (Rv)	ACA TTT GTG ACG GCA CAG TGC GAA TGA CGA CCA ACG TTT TAG CGC CCT GCC ATA TGA ATA TCC TCC TTA G
	ypdA	ypdA-cm1 (Fw)	TCG ATC GGG CAG CGT TAA TGC TTA TCT GCC TGT TCT TTC TCA TCC GTA TCG TGT AGG CTG GAG CTG CTT C
		ypdA-cm2 (Rv)	CCG CTC AAT CAC CTT TGG ATC GAT GCC GTG CCC GGT ATC TCG CAC CGC AAC ATA TGA ATA TCC TCC TTA G
	C. Oligonucleotides used for RT-qPCR assays*
	barA	barAa	CGGTGTGCCACGTATGAAGA
		barAb	CCAACAGTTCCAGCAGCTCC
	gpp	gpp-a	CAATAAGCCGCGATTTGCTC
		gpp-b	ACGCACCAGATAAGCAGCG
	lplT	lplTa	TGCGGCAGCGAAGTTAGTTA
		lplTb	GCTCGTGTTGCAGGGAAAAA
	mutH	mutHa	AGCGCAAGCACAGCAACTTT
		mutHb	CAATCCAGCCTTTATCGCGT
	ndk	ndk-a	AACGCGGTAGCAAAAAACGT
		ndk-b	TGTTCAACGGTCAGGTGCAG
	ppa	ppa-a	ACGTCCCTGCGGGTAAAGAT
		ppa-b	GCCGCTCTCTTTGTCGATTTC
	ptsP	ptsPa	GACTGCCTTGTTTGGGCAAT
		ptsPb	AAGGTAACGTGGCATCCTGC
	relA	relAa	CGTAAACTGATTGCGTGGCA
		relAb	GGCGTAAAGACGTACACCCG
	rna	rna-a	TTCTCTTCTGCCAACGCCTT
		rna-b	TGACTCTGGCAAAATCCGGT
	rpoD	rpoDa	GATTCTGCGACCACCGAAAG
		rpoDb	TCGATACCGAAACGCATACG
	rppH	rppHa	GGCAATTTCCGCAAGGC
		rppHb	TCGAACGTCTTTGCGGCT
	rssA	rssAa	AAATTGTTCCCGTCGCTTTG
		rssAb	ATGATGCGCGAATAGCAAGA
	spoT	spoTa	ATCCGATCTCTTCCCGGATG
		spoTb	GCACTGCATAAGCGAAGTCG
	tas	tas-a	ATAGCTGGACGGATTCTGCG
		tas-b	CGACACGCCGATATAACGAA
	ubiE	ubiEa	GGCAGAATCCATCCGTATGC
		ubiEb	CCCCTGCCGTCAGATTGTAG
	ygdQ	ygdQa	CATCAATCGCCTGGGTTACG
		ygdQb	GAACAAGCCACCCAGAAGCA
	yjjU	yjjUa	GCCTGGACGAATAGCTCTGG
		yjjUb	CGAAAGGATTAAACTGCGCG
	ypdA	ypdAa	AAGGCGTTGTCACCATCAGC
		ypdAb	GACCCGCTCAATCACCTTTG
	*The sequences of the oligonucleotides of the remaining utilized genes in table 2, have been published previously [9,10,11].
